# Supplementary material for: The Methylene Spacer Matters: The Structural and Luminescent Effects of Positional Isomerism of n-Methylpyridyltriazole Carboxylate Semi-Rigid Ligands in the Structure of Zn(II) Based Coordination Polymers
Source: Polymers (Basel). 2023 Feb 10;15(4):888. doi: 10.3390/polym15040888 (PMC9961080; doi:10.3390/polym15040888)
Supplement: Supplementary file 1 [file polymers-15-00888-s001.zip]

Archive with 1 entries (1 files):
- polymers-2158679-supplementary-revised.pdf
